# Supplementary material for: Integrative GWAS and RNA-Seq analysis for target identification and virtual drug screening in colorectal cancer
Source: PLoS One. 2025 Oct 27;20(10):e0333179. doi: 10.1371/journal.pone.0333179 (PMC12558462; doi:10.1371/journal.pone.0333179)
Supplement: S1 Table — (XLSX) [file pone.0333179.s001.xlsx]

## Sheet: GCST90018808
S1 Table. Phenotypic -associated SNPs and genes identified in GCST90018808 dataset (pval < 1e-6)
No.	SNP	trait	chr	pos	p	OR or BETA	95% CI (TEXT)	MAPPED_GENE	PUBMEDID	FIRST AUTHOR	JOURNAL	Sample	STUDY ACCESSION
1	rs704017	colorectal cancer	10	79059375	7e-06	1.09529	[1.05-1.14]	ZMIZ1-AS1	29471430	Tanikawa C	Carcinogenesis	6,692 Japanese ancestry cases, 27,178 Japanese ancestry controls	GCST005591
2	rs7229639	colorectal cancer	18	48924606	3e-12	1.20048	[1.14-1.26]	SMAD7	29471430	Tanikawa C	Carcinogenesis	6,692 Japanese ancestry cases, 27,178 Japanese ancestry controls	GCST005591
3	rs4572213	colorectal cancer	12	4256383	2e-09	1.12486	[1.08-1.17]	CCND2-AS1	29471430	Tanikawa C	Carcinogenesis	6,692 Japanese ancestry cases, 27,178 Japanese ancestry controls	GCST005591
4	rs254563	colorectal cancer	5	135104736	1e-09	1.11607	[1.08-1.16]	PITX1-AS1	29471430	Tanikawa C	Carcinogenesis	6,692 Japanese ancestry cases, 27,178 Japanese ancestry controls	GCST005591
5	rs2736099	obsolete aging, epigenetic status	5	1287225	1e-12	0.631	[0.46-0.81] unit increase	TERT	29374233	Lu AT	Nat Commun	8,393 European ancestry individuals	GCST005287
6	rs1063192	nasopharyngeal neoplasm	9	22003368	8e-07	1.16279		CDKN2B, CDKN2B-AS1	26545403	Bei JX	Cancer Epidemiol Biomarkers Prev	2,152 Chinese ancestry cases, 3,740 Chinese ancestry controls	GCST005113
7	rs16892766	colorectal cancer	8	116618444	4e-07	1.24	[1.14-1.34]	LINC00536 - EIF3H	21761138	Peters U	Hum Genet	2,906 European ancestry cases, 3,416 European ancestry controls	GCST001161
8	rs10505477	prostate carcinoma	8	127395198	9e-09	1.39	[1.28-1.50]	PCAT1, CASC8, POU5F1B	24740154	Lange EM	PLoS One	931 European ancestry cases, 4,120 European ancestry controls	GCST002413
9	rs704017	colorectal cancer	10	79059375	2e-08	1.1	[1.06-1.13]	ZMIZ1-AS1	26965516	Zeng C	Gastroenterology	4,508 East Asian ancestry cases, 16,588 East Asian ancestry controls	GCST003799
10	rs7229639	colorectal cancer	18	48924606	3e-15	1.2	[1.16-1.25]	SMAD7	26965516	Zeng C	Gastroenterology	4,508 East Asian ancestry cases, 16,588 East Asian ancestry controls	GCST003799
11	rs10505477	colorectal cancer	8	127395198	3e-13	1.15	[1.11-1.20]	PCAT1, CASC8, POU5F1B	26965516	Zeng C	Gastroenterology	4,508 East Asian ancestry cases, 16,588 East Asian ancestry controls	GCST003799
12	rs16892766	colorectal cancer	8	116618444	4e-24	1.21951	[1.18-1.28]	LINC00536 - EIF3H	29917119	Schmit SL	J Natl Cancer Inst	36,948 European ancestry cases, 30,864 European ancestry controls	GCST006131
13	rs704017	colorectal cancer	10	79059375	2e-08	1.07527	[1.04-1.1]	ZMIZ1-AS1	29917119	Schmit SL	J Natl Cancer Inst	36,948 European ancestry cases, 30,864 European ancestry controls	GCST006131
14	rs117079142	colorectal cancer, colorectal adenoma	8	116778675	2e-16	1.19	[1.14-1.24]	UTP23	30510241	Huyghe JR	Nat Genet	55,105 European ancestry cases, 3,026 East Asian ancestry cases, 65,079 European ancestry controls, 2,268 East Asian ancestry controls	GCST007856
15	rs16892766	colorectal cancer, colorectal adenoma	8	116618444	4e-32	1.2	[1.17-1.24]	LINC00536 - EIF3H	30510241	Huyghe JR	Nat Genet	55,105 European ancestry cases, 3,026 East Asian ancestry cases, 65,079 European ancestry controls, 2,268 East Asian ancestry controls	GCST007856
16	rs189583	colorectal cancer, colorectal adenoma	20	6395810	1e-22	1.1	[1.08-1.12]	TARDBPP1 - CASC20	30510241	Huyghe JR	Nat Genet	55,105 European ancestry cases, 3,026 East Asian ancestry cases, 65,079 European ancestry controls, 2,268 East Asian ancestry controls	GCST007856
17	rs6063514	colorectal cancer, colorectal adenoma	20	50438781	8e-13	1.07	[1.05-1.09]	RN7SL636P - COX6CP2	30510241	Huyghe JR	Nat Genet	55,105 European ancestry cases, 3,026 East Asian ancestry cases, 65,079 European ancestry controls, 2,268 East Asian ancestry controls	GCST007856
18	rs704017	colorectal cancer, colorectal adenoma	10	79059375	5e-18	1.08	[1.06-1.10]	ZMIZ1-AS1	30510241	Huyghe JR	Nat Genet	55,105 European ancestry cases, 3,026 East Asian ancestry cases, 65,079 European ancestry controls, 2,268 East Asian ancestry controls	GCST007856
19	rs16969681	colorectal cancer, colorectal adenoma	15	32700910	1e-13	1.11	[1.08-1.14]	SCG5 - GREM1-AS1	30510241	Huyghe JR	Nat Genet	55,105 European ancestry cases, 3,026 East Asian ancestry cases, 65,079 European ancestry controls, 2,268 East Asian ancestry controls	GCST007856
20	rs1741640	colorectal cancer, colorectal adenoma	20	62357358	1e-26	1.12	[1.10-1.15]	LAMA5	30510241	Huyghe JR	Nat Genet	55,105 European ancestry cases, 3,026 East Asian ancestry cases, 65,079 European ancestry controls, 2,268 East Asian ancestry controls	GCST007856
21	rs4976270	colorectal cancer, colorectal adenoma	5	135131530	5e-15	1.07	[1.05-1.09]	PITX1-AS1	30510241	Huyghe JR	Nat Genet	55,105 European ancestry cases, 3,026 East Asian ancestry cases, 65,079 European ancestry controls, 2,268 East Asian ancestry controls	GCST007856
22	rs58658771	colorectal cancer, colorectal adenoma	15	32709533	6e-37	1.15	[1.13-1.18]	SCG5 - GREM1-AS1	30510241	Huyghe JR	Nat Genet	55,105 European ancestry cases, 3,026 East Asian ancestry cases, 65,079 European ancestry controls, 2,268 East Asian ancestry controls	GCST007856
23	rs72942485	colorectal cancer, colorectal adenoma	3	113280713	2e-08	1.19	[1.12-1.26]	BOC	30510241	Huyghe JR	Nat Genet	55,105 European ancestry cases, 3,026 East Asian ancestry cases, 65,079 European ancestry controls, 2,268 East Asian ancestry controls	GCST007856
24	rs10049390	colorectal cancer, colorectal adenoma	3	133982275	4e-09	1.06	[1.04-1.08]	SLCO2A1	30510241	Huyghe JR	Nat Genet	55,105 European ancestry cases, 3,026 East Asian ancestry cases, 65,079 European ancestry controls, 2,268 East Asian ancestry controls	GCST007856
25	rs1078643	colorectal cancer, colorectal adenoma	17	10803924	7e-12	1.08	[1.05-1.10]	TMEM220-AS1, TMEM238L	30510241	Huyghe JR	Nat Genet	55,105 European ancestry cases, 3,026 East Asian ancestry cases, 65,079 European ancestry controls, 2,268 East Asian ancestry controls	GCST007856
26	rs174565	metabolite measurement, body weight gain	11	61824164	6e-10	0.267	[0.18-0.35] unit increase	FADS1, FADS2	31560688	Geidenstam N	PLoS One	1,937 individuals	GCST008869
27	rs10505477	colorectal cancer	8	127395198	3e-22	1.19	[1.15-1.23]	PCAT1, CASC8, POU5F1B	28960316	Tanskanen T	Int J Cancer	1,701 Finnish ancestry cases, 14,082 Finnish ancestry controls	GCST004895
28	rs9812461	body height	3	134101845	5e-16	0.0231671	[0.018-0.029] unit increase	RYK	31562340	Akiyama M	Nat Commun	159,095 Japanese ancestry individuals	GCST008839
29	rs6063514	intraocular pressure measurement	20	50438781	2e-09	0.09	[0.051-0.129] unit increase	RN7SL636P - COX6CP2	32352494	Han X	JAMA Ophthalmol	101,939 European ancestry cases	GCST010376
30	rs7398375	colorectal cancer	12	57147065	1e-07	1.08	[1.05-1.12]	LRP1, LRP1-AS	31826910	Lu Y	Cancer Epidemiol Biomarkers Prev	23,572 East Asian ancestry cases, 48,700 East Asian ancestry controls	GCST009869
31	rs1078643	colorectal cancer	17	10803924	2e-13	1.13	[1.09-1.17]	TMEM220-AS1, TMEM238L	31826910	Lu Y	Cancer Epidemiol Biomarkers Prev	23,572 East Asian ancestry cases, 48,700 East Asian ancestry controls	GCST009869
32	rs2736099	obsolete aging, epigenetic status	5	1287225	9e-10	0.3726	[0.25-0.49] unit increase	TERT	31738745	Gibson J	PLoS Genet	13,493 European ancestry individuals	GCST009604
33	rs16969681	colorectal cancer	15	32700910	7e-08	1.07	[1.05-1.10]	SCG5 - GREM1-AS1	31826910	Lu Y	Cancer Epidemiol Biomarkers Prev	23,572 East Asian ancestry cases, 48,700 East Asian ancestry controls	GCST009869
34	rs62558837	obsolete_red blood cell distribution width	9	34065394	5e-12			RN7SKP114 - DCAF12	30595370	Kichaev G	Am J Hum Genet	approximately 445,000 European ancestry individuals	GCST007074
35	rs58658771	obsolete_red blood cell distribution width	15	32709533	2e-09			SCG5 - GREM1-AS1	30595370	Kichaev G	Am J Hum Genet	approximately 445,000 European ancestry individuals	GCST007074
36	rs704017	C-reactive protein measurement	10	79059375	9e-19	0.0185451	[0.014-0.023] unit increase	ZMIZ1-AS1	31900758	Han X	Eur J Epidemiol	418,642 British ancestry individuals	GCST009777
37	rs58658771	mean corpuscular hemoglobin	15	32709533	5e-11			SCG5 - GREM1-AS1	30595370	Kichaev G	Am J Hum Genet	approximately 443,000 European ancestry individuals	GCST007068
38	rs7778729	eosinophil count	7	45050127	2e-14			CCM2	32888493	Chen MH	Cell	583,850 African American or Afro-Caribbean, African ancestry, European ancestry, East Asian ancestry, Hispanic or Latin American and South Asian ancestry individuals	GCST90002302
39	rs4986080	hemoglobin measurement	17	83091938	3e-12	0.0170324	[0.012-0.022] unit increase	METRNL	32888494	Vuckovic D	Cell	408,112 British individuals	GCST90002384
40	rs58658771	mean corpuscular hemoglobin concentration	15	32709533	3e-16	0.020493	[0.016-0.025] SD unit increase	SCG5 - GREM1-AS1	32888493	Chen MH	Cell	486,823 European ancestry individuals	GCST90002322
41	rs58658771	mean corpuscular hemoglobin concentration	15	32709533	4e-15			SCG5 - GREM1-AS1	32888493	Chen MH	Cell	630,125 African American or Afro-Caribbean, African ancestry, European ancestry, East Asian ancestry, Hispanic or Latin American and South Asian ancestry individuals	GCST90002326
42	rs58658771	mean corpuscular volume	15	32709533	8e-14	0.017685	[0.013-0.022] SD unit increase	SCG5 - GREM1-AS1	32888493	Chen MH	Cell	544,127 European ancestry individuals	GCST90002334
43	rs58658771	mean corpuscular volume	15	32709533	1e-11			SCG5 - GREM1-AS1	32888493	Chen MH	Cell	696,882 African American or Afro-Caribbean, African ancestry, European ancestry, East Asian ancestry, Hispanic or Latin American and South Asian ancestry individuals	GCST90002338
44	rs58658771	mean corpuscular hemoglobin	15	32709533	2e-14	0.0220461	[0.016-0.028] unit increase	SCG5 - GREM1-AS1	32888494	Vuckovic D	Cell	408,112 British individuals	GCST90002390
45	rs28611105	rectum cancer	14	50892940	5e-09	1.11	[1.07-1.15]	PYGL, ABHD12B	33632709	Huyghe JR	Gut	16,212 European ancestry cases, 64,159 European ancestry controls	GCST012204
46	rs58658771	obsolete_red blood cell distribution width	15	32709533	4e-11	0.016172	[0.011-0.021] SD unit increase	SCG5 - GREM1-AS1	32888493	Chen MH	Cell	531,774 European ancestry individuals	GCST90002369
47	rs12022676	colorectal cancer	1	221972743	1e-10	1.13196	[1.090259108-1.175247727]	LINC02257, LINC02474	32514122	Ishigaki K	Nat Genet	7,062 Japanese ancestry cases, 195,745 Japanese ancestry controls	GCST90013697
48	rs704017	colorectal cancer	10	79059375	1e-09	1.11667	[1.077679122-1.157062862]	ZMIZ1-AS1	32514122	Ishigaki K	Nat Genet	7,062 Japanese ancestry cases, 195,745 Japanese ancestry controls	GCST90013697
49	rs2437841	colorectal cancer	8	116607873	2e-08	0.907088	[0.876599941-0.938637177]	LINC00536 - EIF3H	32514122	Ishigaki K	Nat Genet	7,062 Japanese ancestry cases, 195,745 Japanese ancestry controls	GCST90013697
50	rs7068313	colorectal cancer	10	112966167	7e-10	1.12489	[1.08363385941129-1.16772565013563]	TCF7L2	32514122	Ishigaki K	Nat Genet	7,062 Japanese ancestry cases, 195,745 Japanese ancestry controls	GCST90013697
51	rs11002805	prostate carcinoma	10	79066140	2e-10	1.14619	[1.099206692-1.195188918]	ZMIZ1-AS1	32514122	Ishigaki K	Nat Genet	5,408 Japanese ancestry cases, 103,939 Japanese ancestry controls	GCST90013706
52	rs58658771	obsolete_red blood cell distribution width	15	32709533	2e-11	0.0193783	[0.014-0.025] unit decrease	SCG5 - GREM1-AS1	32888494	Vuckovic D	Cell	408,112 British individuals	GCST90002404
53	rs10505477	colorectal cancer	8	127395198	3e-11	1.17	[1.12-1.23]	PCAT1, CASC8, POU5F1B	17618283	Zanke BW	Nat Genet	1,257 cases, 1,336 controls	GCST000052
54	rs704017	colorectal cancer	10	79059375	2e-08	1.1	[1.06-1.13]	ZMIZ1-AS1	24836286	Zhang B	Nat Genet	2,098 East Asian ancestry cases, 6,172 East Asian ancestry controls	GCST002454
55	rs7229639	colorectal cancer	18	48924606	2e-08	1.2	[1.16-1.25]	SMAD7	24836286	Zhang B	Nat Genet	2,098 East Asian ancestry cases, 6,172 East Asian ancestry controls	GCST002454
56	rs10505477	colorectal cancer	8	127395198	8e-13	1.198	[NR]	PCAT1, CASC8, POU5F1B	24737748	Whiffin N	Hum Mol Genet	5,626 European ancestry cases, 7,817 European ancestry controls	GCST002411
57	rs16892766	colorectal cancer	8	116618444	3e-12	1.20482	[1.15-1.26]	LINC00536 - EIF3H	26151821	Schumacher FR	Nat Commun	18,299 European ancestry cases, 19,656 European ancestry controls	GCST003017
58	rs7229639	colorectal cancer	18	48924606	3e-11	1.22	[1.15-1.29]	SMAD7	24448986	Zhang B	Int J Cancer	1,773 East Asian ancestry cases, 2,642 East Asian ancestry controls	GCST002340
59	rs10505477	prostate specific antigen measurement	8	127395198	7e-21	0.0525797	[0.042-0.064] unit increase	PCAT1, CASC8, POU5F1B	28139693	Hoffmann TJ	Nat Commun	28,503 European ancestry individuals	GCST004093
60	rs6019378	diastolic blood pressure	20	48693178	2e-11	0.156	unit increase	PREX1	27841878	Hoffmann TJ	Nat Genet	295,529 European ancestry individuals, 8,231 Latino individuals, 3,058 African American individuals, 2,029 African British individuals, 7,701 East Asian ancestry individuals, 2,735 South Asian ancestry individuals, 1,979 mixed and unknown ancestry individuals	GCST007094
61	rs3118233	obsolete_red blood cell distribution width	16	68699743	3e-20	0.0363763	[0.029-0.044] unit increase	CDH3	27863252	Astle WJ	Cell	171,529 European ancestry individuals	GCST004621
62	rs6657194	FEV/FVC ratio, response to bronchodilator	1	221901166	3e-06	0.011	NR unit increase	LINC02257	26634245	Lutz SM	BMC Genet	5,439 European ancestry current and former smoker cases, 821 African American current and former smoker cases	GCST003265
63	rs12609177	heel bone mineral density	19	33214549	9e-12	0.0156522	[0.011-0.02] unit decrease	SLC7A10	30048462	Kim SK	PLoS One	394,929 European ancestry individuals	GCST006433
64	rs139372065	colon carcinoma	3	28471912	8e-07	1.54226	NR	ZCWPW2	32887889	Rashkin SR	Nat Commun	3,793 European ancestry cases, 410,350 European ancestry controls	GCST90011811
65	rs117079142	colon carcinoma	8	116778675	8e-07	1.2837	NR	UTP23	32887889	Rashkin SR	Nat Commun	3,793 European ancestry cases, 410,350 European ancestry controls	GCST90011811
66	rs6507874	colon carcinoma	18	48922435	3e-08	1.1402	NR	SMAD7	32887889	Rashkin SR	Nat Commun	3,793 European ancestry cases, 410,350 European ancestry controls	GCST90011811
67	rs16892766	rectum cancer	8	116618444	8e-07	1.29216	NR	LINC00536 - EIF3H	32887889	Rashkin SR	Nat Commun	2,091 European ancestry cases, 410,350 European ancestry controls	GCST90011810
68	rs58658771	rectum cancer	15	32709533	1e-08	1.24224	NR	SCG5 - GREM1-AS1	32887889	Rashkin SR	Nat Commun	2,091 European ancestry cases, 410,350 European ancestry controls	GCST90011810
69	rs10505477	prostate carcinoma	8	127395198	8e-61	1.271	NR	PCAT1, CASC8, POU5F1B	32887889	Rashkin SR	Nat Commun	10,792 European ancestry cases, 410,350 European ancestry controls	GCST90011808
70	rs139372065	cancer	3	28471912	8e-07	1.5361	[1.3-1.82]	ZCWPW2	32887889	Rashkin SR	Nat Commun	64,962 European ancestry cases, 410,350 European ancestry controls	GCST90011822
71	rs58658771	cancer	15	32709533	5e-08	1.16414	[1.1-1.23]	SCG5 - GREM1-AS1	32887889	Rashkin SR	Nat Commun	64,962 European ancestry cases, 410,350 European ancestry controls	GCST90011822
72	rs6063514	intraocular pressure measurement	20	50438781	2e-08	0.0768	[0.049-0.105] unit increase	RN7SL636P - COX6CP2	29617998	Gao XR	Hum Mol Genet	115,486 European ancestry individuals	GCST005580
73	rs6055286	colorectal cancer	20	7737398	1e-10	1.11	[1.07-1.14]	RN7SL547P - HAO1	31089142	Law PJ	Nat Commun	31,197 European ancestry cases, 61,770 European ancestry controls	GCST007992
74	rs6085661	colorectal cancer	20	6712481	2e-14	1.09	[1.06-1.11]	CASC20 - LINC01713	31089142	Law PJ	Nat Commun	31,197 European ancestry cases, 61,770 European ancestry controls	GCST007992
75	rs16969681	colorectal cancer	15	32700910	3e-27	1.22	[1.18-1.27]	SCG5 - GREM1-AS1	31089142	Law PJ	Nat Commun	31,197 European ancestry cases, 61,770 European ancestry controls	GCST007992
76	rs704017	colorectal cancer	10	79059375	3e-16	1.1	[1.08-1.13]	ZMIZ1-AS1	31089142	Law PJ	Nat Commun	31,197 European ancestry cases, 61,770 European ancestry controls	GCST007992
77	rs7398375	colorectal cancer	12	57147065	4e-10	1.09	[1.06-1.13]	LRP1, LRP1-AS	31089142	Law PJ	Nat Commun	31,197 European ancestry cases, 61,770 European ancestry controls	GCST007992
78	rs1078643	colorectal cancer	17	10803924	4e-11	1.09	[1.06-1.12]	TMEM220-AS1, TMEM238L	31089142	Law PJ	Nat Commun	31,197 European ancestry cases, 61,770 European ancestry controls	GCST007992
79	rs16892766	colorectal cancer	8	116618444	1e-35	1.26	[1.22-1.31]	LINC00536 - EIF3H	31089142	Law PJ	Nat Commun	31,197 European ancestry cases, 61,770 European ancestry controls	GCST007992
80	rs1741640	colorectal cancer	20	62357358	2e-28	1.16	[1.13-1.20]	LAMA5	31089142	Law PJ	Nat Commun	31,197 European ancestry cases, 61,770 European ancestry controls	GCST007992
81	rs1063192	optic disc size measurement	9	22003368	4e-15	0.01	[0.010-0.018] mm2 decrease	CDKN2B, CDKN2B-AS1	20548946	Ramdas WD	PLoS Genet	7,360 European ancestry individuals	GCST000700
82	rs4749791	antioxidant measurement	10	8591898	8e-06	0.03	[NR] mM increase	KRT8P37 - CHCHD3P1	23251661	Comuzzie AG	PLoS One	815 Hispanic children from 263 families	GCST001762
83	rs1063192	open-angle glaucoma	9	22003368	5e-11	1.33	[1.22-1.43]	CDKN2B, CDKN2B-AS1	22419738	Osman W	Hum Mol Genet	1,394 Japanese ancestry cases, 6,599 Japanese ancestry controls	GCST001451
84	rs16892766	colorectal cancer	8	116618444	3e-18	1.27	[1.20-1.34]	LINC00536 - EIF3H	18372905	Tomlinson IP	Nat Genet	922 European ancestry cases, 927 European ancestry controls	GCST000169
85	rs66830472	biological sex	11	15985900	8e-12	0.0126331	[0.009-0.0163] unit decrease	SOX6	33888908	Pirastu N	Nat Genet	1,301,549 European ancestry cases, 1,160,583 European ancestry controls	GCST90013473
86	rs16969681	colorectal cancer	15	32700910	1e-08	1.08	[1.05-1.11]	SCG5 - GREM1-AS1	30529582	Lu Y	Gastroenterology	22,775 East Asian ancestry cases, 47,731 East Asian ancestry controls	GCST007552
87	rs1078643	colorectal cancer	17	10803924	8e-13	1.13	[1.09-1.17]	TMEM220-AS1, TMEM238L	30529582	Lu Y	Gastroenterology	22,775 East Asian ancestry cases, 47,731 East Asian ancestry controls	GCST007552
88	rs7229639	colorectal cancer	18	48924606	2e-27	1.21	[1.17-1.25]	SMAD7	30529582	Lu Y	Gastroenterology	22,775 East Asian ancestry cases, 47,731 East Asian ancestry controls	GCST007552
89	rs704017	colorectal cancer	10	79059375	1e-09	1.09	[1.06-1.12]	ZMIZ1-AS1	30529582	Lu Y	Gastroenterology	22,775 East Asian ancestry cases, 47,731 East Asian ancestry controls	GCST007552
90	rs1842076	Crohn's disease	5	40236916	2e-16	1.11684	[1.09-1.14]	KRT18P56 - LINC00604	26192919	Liu JZ	Nat Genet	5,956 European ancestry cases, 14,927 European ancestry controls	GCST003044
91	rs1842076	inflammatory bowel disease	5	40236916	4e-15	1.09043		KRT18P56 - LINC00604	26192919	Liu JZ	Nat Genet	12,882 European ancestry cases, 21,770 European ancestry controls	GCST003043
92	rs1063192	type 2 diabetes mellitus	9	22003368	3e-18	0.0634	[0.049-0.078] unit decrease	CDKN2B, CDKN2B-AS1	30054458	Xue A	Nat Commun	61,714 European ancestry cases, 1,178 Pakistani ancestry cases, 593,952 European ancestry controls, 2,472 Pakistani ancestry controls	GCST006867
93	rs58658771	colorectal cancer	15	32709533	1e-10			SCG5 - GREM1-AS1	30104761	Zhou W	Nat Genet	4,562 European ancestry cases, 382,756 European ancestry controls	GCST008372
94	rs6507874	colorectal cancer	18	48922435	2e-14			SMAD7	30104761	Zhou W	Nat Genet	4,562 European ancestry cases, 382,756 European ancestry controls	GCST008372
95	rs28570619	alkaline phosphatase measurement	19	33026246	4e-43	0.00721969	[0.0061-0.0083] unit decrease	RHPN2	33972514	Pazoki R	Nat Commun	437,438 European ancestry individuals	GCST90013406
96	rs10505477	prostate carcinoma	8	127395198	6e-14	0.74	[0.69-0.80] unit decrease	PCAT1, CASC8, POU5F1B	34012061	Sipeky C	Prostate Cancer Prostatic Dis	2,738 Finnish ancestry cases, 2,400 Finnish ancestry controls	GCST011829
97	rs10505477	colorectal cancer	8	127395198	1e-22	0.83	[0.8-0.86]	PCAT1, CASC8, POU5F1B	34671089	Hikino K	J Hum Genet	6,845 East Asian ancestry cases, 80,764 East Asian ancestry controls	GCST90093302
98	rs704017	colorectal cancer	10	79059375	7e-10	1.12	[1.08-1.17]	ZMIZ1-AS1	34671089	Hikino K	J Hum Genet	6,845 East Asian ancestry cases, 80,764 East Asian ancestry controls	GCST90093302
99	rs111936498	colorectal cancer	10	112503014	2e-10	1.14	[1.09-1.2]	VTI1A	34671089	Hikino K	J Hum Genet	6,845 East Asian ancestry cases, 80,764 East Asian ancestry controls	GCST90093302
100	rs704017	polyp of large intestine, colorectal cancer	10	79059375	3e-09	1.08	[1.05-1.11]	ZMIZ1-AS1	34671089	Hikino K	J Hum Genet	11,292 East Asian ancestry cases, 237,990 East Asian ancestry controls	GCST90093303
101	rs174565	glycerophospholipid measurement	11	61824164	7e-06	0.143	[0.08-0.206] unit increase	FADS1, FADS2	35668104	Cadby G	Nat Commun	4,492 European ancestry individuals	GCST90024452
102	rs174565	phosphatidylcholine measurement	11	61824164	3e-26	0.338	[0.28-0.4] unit decrease	FADS1, FADS2	35668104	Cadby G	Nat Commun	4,492 European ancestry individuals	GCST90025506
103	rs174565	phosphatidylcholine measurement	11	61824164	2e-16	0.0877	[0.067-0.109] unit increase	FADS1, FADS2	34503513	Harshfield EL	BMC Med	5,662 Pakistani ancestry individuals	GCST90060744
104	rs174565	phosphatidylcholine measurement	11	61824164	2e-16	0.0848	[0.065-0.105] unit decrease	FADS1, FADS2	34503513	Harshfield EL	BMC Med	5,662 Pakistani ancestry individuals	GCST90060735
105	rs174565	phosphatidylcholine measurement	11	61824164	2e-16	0.1897	[0.14-0.23] unit decrease	FADS1, FADS2	34503513	Harshfield EL	BMC Med	5,662 Pakistani ancestry individuals	GCST90060855
106	rs174565	phosphatidylcholine measurement	11	61824164	2e-16	0.0496	[0.038-0.061] unit increase	FADS1, FADS2	34503513	Harshfield EL	BMC Med	5,662 Pakistani ancestry individuals	GCST90060796
107	rs174565	phosphatidylcholine measurement	11	61824164	3e-16	0.0589	[0.045-0.073] unit increase	FADS1, FADS2	34503513	Harshfield EL	BMC Med	5,662 Pakistani ancestry individuals	GCST90060686
108	rs174565	phosphatidylcholine measurement	11	61824164	2e-16	0.0603	[0.046-0.075] unit increase	FADS1, FADS2	34503513	Harshfield EL	BMC Med	5,662 Pakistani ancestry individuals	GCST90060696
109	rs174565	phosphatidylcholine measurement	11	61824164	2e-16	0.0875	[0.067-0.108] unit increase	FADS1, FADS2	34503513	Harshfield EL	BMC Med	5,662 Pakistani ancestry individuals	GCST90060718
110	rs174565	phosphatidylcholine measurement	11	61824164	2e-16	0.0636	[0.048-0.079] unit decrease	FADS1, FADS2	34503513	Harshfield EL	BMC Med	5,662 Pakistani ancestry individuals	GCST90060692
111	rs174565	phosphatidylcholine measurement	11	61824164	2e-16	0.0462	[0.035-0.057] unit decrease	FADS1, FADS2	34503513	Harshfield EL	BMC Med	5,662 Pakistani ancestry individuals	GCST90060766
112	rs174565	phosphatidylcholine measurement	11	61824164	2e-16	0.0876	[0.067-0.109] unit increase	FADS1, FADS2	34503513	Harshfield EL	BMC Med	5,662 Pakistani ancestry individuals	GCST90060738
113	rs174565	phosphatidylcholine measurement	11	61824164	2e-16	0.0604	[0.046-0.075] unit decrease	FADS1, FADS2	34503513	Harshfield EL	BMC Med	5,662 Pakistani ancestry individuals	GCST90060772
114	rs174565	phosphatidylcholine measurement	11	61824164	2e-16	0.0839	[0.064-0.104] unit decrease	FADS1, FADS2	34503513	Harshfield EL	BMC Med	5,662 Pakistani ancestry individuals	GCST90060878
115	rs174565	phosphatidylcholine measurement	11	61824164	2e-16	0.08	[0.061-0.099] unit increase	FADS1, FADS2	34503513	Harshfield EL	BMC Med	5,662 Pakistani ancestry individuals	GCST90060882
116	rs174565	phosphatidylcholine measurement	11	61824164	2e-16	0.0876	[0.067-0.109] unit increase	FADS1, FADS2	34503513	Harshfield EL	BMC Med	5,662 Pakistani ancestry individuals	GCST90060799
117	rs174565	phosphatidylcholine measurement	11	61824164	2e-16	0.0675	[0.051-0.084] unit increase	FADS1, FADS2	34503513	Harshfield EL	BMC Med	5,662 Pakistani ancestry individuals	GCST90060922
118	rs174565	phosphatidylcholine measurement	11	61824164	2e-16	0.0877	[0.067-0.109] unit increase	FADS1, FADS2	34503513	Harshfield EL	BMC Med	5,662 Pakistani ancestry individuals	GCST90060829
119	rs174565	phosphatidylcholine measurement	11	61824164	2e-16	0.0635	[0.048-0.079] unit decrease	FADS1, FADS2	34503513	Harshfield EL	BMC Med	5,662 Pakistani ancestry individuals	GCST90060822
120	rs174565	phosphatidylcholine measurement	11	61824164	2e-16	0.06	[0.046-0.074] unit increase	FADS1, FADS2	34503513	Harshfield EL	BMC Med	5,662 Pakistani ancestry individuals	GCST90060962
121	rs174565	phosphatidylcholine measurement	11	61824164	2e-16	0.0859	[0.065-0.106] unit decrease	FADS1, FADS2	34503513	Harshfield EL	BMC Med	5,662 Pakistani ancestry individuals	GCST90060875
122	rs174565	phosphatidylcholine measurement	11	61824164	2e-16	0.067	[0.051-0.083] unit increase	FADS1, FADS2	34503513	Harshfield EL	BMC Med	5,662 Pakistani ancestry individuals	GCST90060959
123	rs4986080	hemoglobin measurement	17	83091938	3e-10	0.0109	[0.0076-0.0142] unit increase	METRNL	34594039	Sakaue S	Nat Genet	350,474 European ancestry individuals, 152,447 East Asian ancestry individuals	GCST90018957
124	rs704017	C-reactive protein measurement	10	79059375	4e-15	0.016	[0.012-0.02] unit increase	ZMIZ1-AS1	35459240	Said S	Nat Commun	575,531 European ancestry individuals	GCST90029070
125	rs174565	cholesteryl ester 20:5 measurement	11	61824164	2e-16	0.0855	[0.065-0.106] unit decrease	FADS1, FADS2	34503513	Harshfield EL	BMC Med	5,662 Pakistani ancestry individuals	GCST90060646
126	rs174565	phosphatidylcholine measurement	11	61824164	2e-16	0.0554	[0.042-0.069] unit decrease	FADS1, FADS2	34503513	Harshfield EL	BMC Med	5,662 Pakistani ancestry individuals	GCST90060990
127	rs174565	cholesteryl ester 20:4 measurement	11	61824164	2e-16	0.0524	[0.04-0.065] unit increase	FADS1, FADS2	34503513	Harshfield EL	BMC Med	5,662 Pakistani ancestry individuals	GCST90060649
128	rs174565	phosphatidylethanolamine measurement	11	61824164	2e-16	0.0607	[0.046-0.075] unit increase	FADS1, FADS2	34503513	Harshfield EL	BMC Med	5,662 Pakistani ancestry individuals	GCST90060665
129	rs174565	phosphatidylinositol measurement	11	61824164	2e-16	0.0459	[0.035-0.057] unit decrease	FADS1, FADS2	34503513	Harshfield EL	BMC Med	5,662 Pakistani ancestry individuals	GCST90060898
130	rs174565	glycerophospholipid measurement	11	61824164	2e-16	0.0793	[0.06-0.098] unit decrease	FADS1, FADS2	34503513	Harshfield EL	BMC Med	5,662 Pakistani ancestry individuals	GCST90060707
131	rs174565	glycerophospholipid measurement	11	61824164	3e-16	0.1507	[0.11-0.19] unit decrease	FADS1, FADS2	34503513	Harshfield EL	BMC Med	5,662 Pakistani ancestry individuals	GCST90060759
132	rs174565	cholesteryl ester 18:3 measurement	11	61824164	3e-16	0.0562	[0.043-0.07] unit decrease	FADS1, FADS2	34503513	Harshfield EL	BMC Med	5,662 Pakistani ancestry individuals	GCST90060634
133	rs174565	phosphatidate measurement	11	61824164	2e-16	0.0615	[0.047-0.076] unit increase	FADS1, FADS2	34503513	Harshfield EL	BMC Med	5,662 Pakistani ancestry individuals	GCST90060793
134	rs174565	phosphatidate measurement	11	61824164	2e-16	0.088	[0.067-0.109] unit increase	FADS1, FADS2	34503513	Harshfield EL	BMC Med	5,662 Pakistani ancestry individuals	GCST90060699
135	rs174565	phosphatidylinositol measurement	11	61824164	2e-16	0.093	[0.071-0.115] unit decrease	FADS1, FADS2	34503513	Harshfield EL	BMC Med	5,662 Pakistani ancestry individuals	GCST90060912
136	rs174565	triglyceride measurement	11	61824164	3e-16	0.0602	[0.046-0.075] unit decrease	FADS1, FADS2	34503513	Harshfield EL	BMC Med	5,662 Pakistani ancestry individuals	GCST90060987
137	rs174565	triglyceride measurement	11	61824164	2e-16	0.0554	[0.042-0.069] unit decrease	FADS1, FADS2	34503513	Harshfield EL	BMC Med	5,662 Pakistani ancestry individuals	GCST90060991
138	rs174565	sphingomyelin measurement	11	61824164	2e-16	0.0609	[0.046-0.075] unit increase	FADS1, FADS2	34503513	Harshfield EL	BMC Med	5,662 Pakistani ancestry individuals	GCST90060859
139	rs174565	phosphatidylethanolamine measurement	11	61824164	2e-16	0.092	[0.07-0.114] unit increase	FADS1, FADS2	34503513	Harshfield EL	BMC Med	5,662 Pakistani ancestry individuals	GCST90060733
140	rs174565	fatty acid measurement	11	61824164	2e-16	0.0542	[0.041-0.067] unit increase	FADS1, FADS2	34503513	Harshfield EL	BMC Med	5,662 Pakistani ancestry individuals	GCST90060585
141	rs174565	fatty acid measurement	11	61824164	2e-16	0.0554	[0.042-0.069] unit decrease	FADS1, FADS2	34503513	Harshfield EL	BMC Med	5,662 Pakistani ancestry individuals	GCST90060580
142	rs174565	fatty acid measurement	11	61824164	3e-16	0.0553	[0.042-0.068] unit decrease	FADS1, FADS2	34503513	Harshfield EL	BMC Med	5,662 Pakistani ancestry individuals	GCST90060584
143	rs174565	phosphatidylserines measurement	11	61824164	2e-16	0.0605	[0.046-0.075] unit increase	FADS1, FADS2	34503513	Harshfield EL	BMC Med	5,662 Pakistani ancestry individuals	GCST90061008
144	rs174565	triglyceride measurement	11	61824164	3e-16	0.188	[0.14-0.23] unit decrease	FADS1, FADS2	34503513	Harshfield EL	BMC Med	5,662 Pakistani ancestry individuals	GCST90061006
145	rs174565	phosphatidylethanolamine measurement	11	61824164	2e-16	0.0875	[0.067-0.108] unit increase	FADS1, FADS2	34503513	Harshfield EL	BMC Med	5,662 Pakistani ancestry individuals	GCST90060711
146	rs174565	phosphatidylethanolamine measurement	11	61824164	2e-16	0.06	[0.046-0.074] unit increase	FADS1, FADS2	34503513	Harshfield EL	BMC Med	5,662 Pakistani ancestry individuals	GCST90060709
147	rs174565	lysophosphatidylcholine measurement	11	61824164	2e-16	0.0878	[0.067-0.109] unit increase	FADS1, FADS2	34503513	Harshfield EL	BMC Med	5,662 Pakistani ancestry individuals	GCST90060602
148	rs174565	phosphatidylinositol measurement	11	61824164	2e-16	0.0434	[0.033-0.054] unit decrease	FADS1, FADS2	34503513	Harshfield EL	BMC Med	5,662 Pakistani ancestry individuals	GCST90060988
149	rs174565	phosphatidylinositol measurement	11	61824164	2e-16	0.0875	[0.067-0.108] unit decrease	FADS1, FADS2	34503513	Harshfield EL	BMC Med	5,662 Pakistani ancestry individuals	GCST90060946
150	rs12022676	colorectal cancer	1	221972743	2e-10	0.116561	[0.081-0.152] unit increase	LINC02257, LINC02474	34594039	Sakaue S	Nat Genet	8,305 East Asian ancestry cases, 159,386 East Asian ancestry controls	GCST90018588
151	rs704017	colorectal cancer	10	79059375	2e-10	0.110226	[0.076-0.144] unit increase	ZMIZ1-AS1	34594039	Sakaue S	Nat Genet	8,305 East Asian ancestry cases, 159,386 East Asian ancestry controls	GCST90018588
152	rs174565	phospholipid measurement	11	61824164	1e-08	0.0329894	[0.022-0.044] unit increase	FADS1, FADS2	35213538	Richardson TG	PLoS Biol	115,006 European ancestry individuals	GCST90092937
153	rs57064586	colorectal cancer	3	134026952	3e-10	0.0965	[0.067-0.126] unit decrease	SLCO2A1	34594039	Sakaue S	Nat Genet	6,581 European ancestry cases, 463,421 European ancestry controls, 8,305 East Asian ancestry cases, 159,386 East Asian ancestry controls	GCST90018808
154	rs704017	colorectal cancer	10	79059375	2e-12	0.0887	[0.064-0.113] unit increase	ZMIZ1-AS1	34594039	Sakaue S	Nat Genet	6,581 European ancestry cases, 463,421 European ancestry controls, 8,305 East Asian ancestry cases, 159,386 East Asian ancestry controls	GCST90018808
155	rs72777082	colorectal cancer	10	8696322	7e-23	0.1257	[0.1-0.15] unit decrease	RNA5SP299 - LINC02676	34594039	Sakaue S	Nat Genet	6,581 European ancestry cases, 463,421 European ancestry controls, 8,305 East Asian ancestry cases, 159,386 East Asian ancestry controls	GCST90018808
156	rs11108173	colorectal cancer	12	95656975	4e-08	0.0741	[0.048-0.101] unit decrease	PGAM1P5	34594039	Sakaue S	Nat Genet	6,581 European ancestry cases, 463,421 European ancestry controls, 8,305 East Asian ancestry cases, 159,386 East Asian ancestry controls	GCST90018808
157	rs8001158	colorectal cancer	13	110423311	3e-10	0.1274	[0.088-0.167] unit increase	COL4A2	34594039	Sakaue S	Nat Genet	6,581 European ancestry cases, 463,421 European ancestry controls, 8,305 East Asian ancestry cases, 159,386 East Asian ancestry controls	GCST90018808
158	rs2439411	colorectal cancer	15	66691644	7e-09	0.1036	[0.069-0.139] unit increase	LINC01169 - SMAD6	34594039	Sakaue S	Nat Genet	6,581 European ancestry cases, 463,421 European ancestry controls, 8,305 East Asian ancestry cases, 159,386 East Asian ancestry controls	GCST90018808
159	rs1078643	colorectal cancer	17	10803924	1e-09	0.089	[0.06-0.118] unit increase	TMEM220-AS1, TMEM238L	34594039	Sakaue S	Nat Genet	6,581 European ancestry cases, 463,421 European ancestry controls, 8,305 East Asian ancestry cases, 159,386 East Asian ancestry controls	GCST90018808
160	rs28570619	colorectal cancer	19	33026246	5e-09	0.1626	[0.11-0.22] unit decrease	RHPN2	34594039	Sakaue S	Nat Genet	6,581 European ancestry cases, 463,421 European ancestry controls, 8,305 East Asian ancestry cases, 159,386 East Asian ancestry controls	GCST90018808
161	rs6085661	colorectal cancer	20	6712481	5e-11	0.09	[0.063-0.117] unit increase	CASC20 - LINC01713	34594039	Sakaue S	Nat Genet	6,581 European ancestry cases, 463,421 European ancestry controls, 8,305 East Asian ancestry cases, 159,386 East Asian ancestry controls	GCST90018808
162	rs72777082	polyp of colon	10	8696322	2e-14	0.0749	[0.056-0.094] unit decrease	RNA5SP299 - LINC02676	34594039	Sakaue S	Nat Genet	22,049 European ancestry cases, 332,368 European ancestry controls, 4,768 East Asian ancestry cases, 166,052 East Asian ancestry controls	GCST90018827
163	rs174565	skin neoplasm	11	61824164	2e-08	0.0782	[0.051-0.105] unit decrease	FADS1, FADS2	34594039	Sakaue S	Nat Genet	25,928 European ancestry cases, 466,275 European ancestry controls, 154 East Asian ancestry cases, 178,572 East Asian ancestry controls	GCST90018921
164	rs111876722	angina pectoris	11	201922	4e-09	0.0885	[0.059-0.118] unit increase	BET1L	34594039	Sakaue S	Nat Genet	17,894 European ancestry cases, 325,132 European ancestry controls, 18,833 East Asian ancestry cases, 146,214 East Asian ancestry controls	GCST90018915
165	rs174565	phosphatidylcholine measurement	11	61824164	9e-28	0.348	[0.29-0.41] unit decrease	FADS1, FADS2	35668104	Cadby G	Nat Commun	4,492 European ancestry individuals	GCST90024267
166	rs7778729	eosinophil count	7	45050127	1e-12	0.0132	[0.0095-0.0169] unit increase	CCM2	34594039	Sakaue S	Nat Genet	349,856 European ancestry individuals, 93,063 East Asian ancestry individuals	GCST90018953
167	rs174565	phosphatidylethanolamine measurement	11	61824164	3e-13	0.233	[0.17-0.3] unit increase	FADS1, FADS2	35668104	Cadby G	Nat Commun	4,492 European ancestry individuals	GCST90024444
168	rs174565	lysophosphatidylcholine 22:5 measurement	11	61824164	4e-28	0.349	[0.29-0.41] unit decrease	FADS1, FADS2	35668104	Cadby G	Nat Commun	4,492 European ancestry individuals	GCST90025421
169	rs704017	C-reactive protein measurement	10	79059375	4e-13	0.0159	[0.012-0.02] unit decrease	ZMIZ1-AS1	34594039	Sakaue S	Nat Genet	353,466 European ancestry individuals, 83,025 East Asian ancestry individuals	GCST90018950
170	rs6445419	brain measurement	3	64627768	3e-45	14.12	z score increase	ADAMTS9	34910505	van der Meer D	Sci Adv	33,748 European ancestry individuals	GCST90095129
171	rs3118233	mean corpuscular hemoglobin	16	68699743	1e-26	0.0251	[0.021-0.03] unit decrease	CDH3	34594039	Sakaue S	Nat Genet	350,472 European ancestry individuals, 128,028 East Asian ancestry individuals	GCST90018964
172	rs10505477	cancer	8	127395198	3e-08	0.003777	unit decrease	PCAT1, CASC8, POU5F1B	35729236	Ahmed M	Commun Biol	15,197 White ancestry cases, 223,207 White ancestry controls	GCST90102436
173	rs10505477	cancer	8	127395198	1e-08	0.007815	unit increase	PCAT1, CASC8, POU5F1B	35729236	Ahmed M	Commun Biol	7,038 White ancestry cases, 223,207 White ancestry controls	GCST90102435
174	rs28605759	body weight	1	37934144	7e-09	0.0096	[0.0065-0.0127] unit decrease	INPP5B	34594039	Sakaue S	Nat Genet	360,116 European ancestry individuals, 165,419 East Asian ancestry individuals	GCST90018949
175	rs174565	lysophosphatidylcholine 22:5 measurement	11	61824164	6e-27	0.342	[0.28-0.4] unit decrease	FADS1, FADS2	35668104	Cadby G	Nat Commun	4,492 European ancestry individuals	GCST90024182
176	rs9812461	body height	3	134101845	3e-07	0.026	[0.016-0.036] unit increase	RYK	35831902	Chiou JS	BMC Med	67,452 Han Chinese ancestry individuals	GCST90131910
177	rs174565	high density lipoprotein cholesterol measurement	11	61824164	3e-08	0.026597	[0.018-0.035] unit decrease	FADS1, FADS2	34887591	Graham SE	Nature	146,492 East Asian ancestry individuals	GCST90239651
178	rs4480309	creatinine measurement	1	182977611	5e-10	0.0102	[0.0071-0.0133] unit increase	KRT18P28 - RNU6-41P	34594039	Sakaue S	Nat Genet	344,104 European ancestry individuals, 150,266 East Asian ancestry individuals	GCST90018979
179	rs704017	C-reactive protein measurement	10	79059375	2e-13	0.014917	[0.011-0.019] unit increase	ZMIZ1-AS1	36376304	Koskeridis F	Nat Commun	575,531 European ancestry individuals	GCST90179146
180	rs174565	sphingomyelin measurement	11	61824164	1e-13	0.17	unit increase	FADS1, FADS2	35347128	Yin X	Nat Commun	6,136 Finnish ancestry individuals	GCST90139928
181	rs16892766	colorectal cancer	8	116618444	2e-56	0.202	[0.18-0.23] unit increase	LINC00536 - EIF3H	36539618	Fernandez-Rozadilla C	Nat Genet	21,731 European ancestry cases, 47,444 European ancestry controls, 78,473 East Asian ancestry cases, 107,143 East Asian ancestry controls	GCST90129505
182	rs117079142	colorectal cancer	8	116778675	1e-28	0.1798	[0.15-0.21] unit increase	UTP23	36539618	Fernandez-Rozadilla C	Nat Genet	21,731 European ancestry cases, 47,444 European ancestry controls, 78,473 East Asian ancestry cases, 107,143 East Asian ancestry controls	GCST90129505
183	rs704017	colorectal cancer	10	79059375	2e-38	0.0863	[0.073-0.099] unit increase	ZMIZ1-AS1	36539618	Fernandez-Rozadilla C	Nat Genet	21,731 European ancestry cases, 47,444 European ancestry controls, 78,473 East Asian ancestry cases, 107,143 East Asian ancestry controls	GCST90129505
184	rs174565	docosapentaenoate (n6 DPA; 22:5n6) measurement	11	61824164	6e-14	0.179	[0.13-0.23] unit decrease	FADS1, FADS2	35050183	Hysi PG	Metabolites		GCST90102942
185	rs72942485	colorectal cancer	3	113280713	9e-14	0.1456	[0.11-0.18] unit decrease	BOC	36539618	Fernandez-Rozadilla C	Nat Genet	21,731 European ancestry cases, 47,444 European ancestry controls, 78,473 East Asian ancestry cases, 107,143 East Asian ancestry controls	GCST90129505
186	rs10049390	colorectal cancer	3	133982275	5e-14	0.0543	[0.04-0.068] unit increase	SLCO2A1	36539618	Fernandez-Rozadilla C	Nat Genet	21,731 European ancestry cases, 47,444 European ancestry controls, 78,473 East Asian ancestry cases, 107,143 East Asian ancestry controls	GCST90129505
187	rs1078643	colorectal cancer	17	10803924	2e-27	0.0869	[0.071-0.103] unit increase	TMEM220-AS1, TMEM238L	36539618	Fernandez-Rozadilla C	Nat Genet	21,731 European ancestry cases, 47,444 European ancestry controls, 78,473 East Asian ancestry cases, 107,143 East Asian ancestry controls	GCST90129505
188	rs7398375	colorectal cancer	12	57147065	4e-19	0.068	[0.053-0.083] unit decrease	LRP1, LRP1-AS	36539618	Fernandez-Rozadilla C	Nat Genet	21,731 European ancestry cases, 47,444 European ancestry controls, 78,473 East Asian ancestry cases, 107,143 East Asian ancestry controls	GCST90129505
189	rs28611105	colorectal cancer	14	50892940	7e-09	0.0477	[0.032-0.064] unit increase	PYGL, ABHD12B	36539618	Fernandez-Rozadilla C	Nat Genet	21,731 European ancestry cases, 47,444 European ancestry controls, 78,473 East Asian ancestry cases, 107,143 East Asian ancestry controls	GCST90129505
190	rs1741640	colorectal cancer	20	62357358	8e-55	0.1325	[0.12-0.15] unit increase	LAMA5	36539618	Fernandez-Rozadilla C	Nat Genet	21,731 European ancestry cases, 47,444 European ancestry controls, 78,473 East Asian ancestry cases, 107,143 East Asian ancestry controls	GCST90129505
191	rs174565	JT interval	11	61824164	1e-12	0.0307	[0.022-0.039] unit increase	FADS1, FADS2	36050321	Young WJ	Nat Commun	252,730 European ancestry, African ancestry, Hispanic or Latin American, South East Asian ancestry, South Asian ancestry individuals	GCST90179157
192	rs9812461	body height	3	134101845	2e-12			RYK	38116116	Chen CY	Cell Genom	92,615 Taiwanese ancestry individuals	GCST90278637
193	rs61871279	diverticular disease	10	99583948	5e-07	0.03	[0.016-0.044] unit increase	NKX2-3 - SLC25A28	37492107	Wu Y	Cell Genom	56,355 European ancestry cases, 398,413 European ancestry controls	GCST90301393
194	rs174565	level of Phosphatidylcholine (16:0_22:4) in blood serum	11	61824164	7e-08	0.1832	[0.12-0.25] unit decrease	FADS1, FADS2	36193934	Tabassum R	J Am Heart Assoc	2,624 European ancestry men	GCST90244242
195	rs7116087	peptide yy measurement	11	111262280	7e-23	0.139	[0.11-0.17] unit decrease	POU2AF2	34648354	Pietzner M	Science	10,708 European ancestry individuals	GCST90249197
196	rs58658771	cancer	15	32709533	5e-08	1.16414	[1.1-1.23]	SCG5 - GREM1-AS1	32887889	Rashkin SR	Nat Commun	64,962 European ancestry cases, 410,350 European ancestry controls	GCST90011822
197	rs174565	stearidonate 18:4n3 measurement	11	61824164	5e-33	0.248	[0.21-0.29] unit decrease	FADS1, FADS2	37253714	Feofanova EV	Nat Commun	8,929 European, Hispanic or African American individuals	GCST90299784
198	rs174565	1-stearoyl-2-arachidonoyl-GPC (18:0/20:4) measurement	11	61824164	3e-171	0.564	[0.52-0.6] unit decrease	FADS1, FADS2	37253714	Feofanova EV	Nat Commun	8,410 European, Hispanic or African American individuals	GCST90300464
199	rs174565	docosapentaenoate (n6 DPA; 22:5n6) measurement	11	61824164	3e-27	0.228	[0.19-0.27] unit decrease	FADS1, FADS2	37253714	Feofanova EV	Nat Commun	8,663 European, Hispanic or African American individuals	GCST90299589
200	rs11604951	body height	11	74624076	8e-12	0.0067	[0.0047-0.0087] unit increase	POLD3	36224396	Yengo L	Nature	5,314,291 European ancestry, Hispanic or Latin American, East Asian ancestry, African ancestry, South Asian ancestry individuals	GCST90245848
201	rs2294305	body height	20	7888809	3e-09	0.0091	[0.0062-0.012] unit decrease	HAO1	36224396	Yengo L	Nature	5,314,291 European ancestry, Hispanic or Latin American, East Asian ancestry, African ancestry, South Asian ancestry individuals	GCST90245848
