# Supplementary material for: Integrative GWAS and RNA-Seq analysis for target identification and virtual drug screening in colorectal cancer
Source: PLoS One. 2025 Oct 27;20(10):e0333179. doi: 10.1371/journal.pone.0333179 (PMC12558462; doi:10.1371/journal.pone.0333179)
Supplement: S2 Table — The R scripts used in the study are available via the following DOI: 10.5281/zenodo.15803098, v1.0.2. (XLSX) [file pone.0333179.s002.xlsx]

## Sheet: S2 Table
		S2 Table. Binding energies and IC50 values of BindingDB-derived compounds targeting the PYGL protein
		No.	BindingDB_ID	PubChem_CID	Affinity (kcal/mol)	IC50_nM	Molecular Weight (g/mol)	PMID	Affinity (kcal/mol)	Log10(IC50_nM)
		1	50256393	11713362	-13.7	27	521.6	19095442	-13.7	1.43136
		2	50256329	11598554	-13.6	5	501.6	19095442	-13.6	0.69897
		3	50256392	11620404	-13.4	91	507.6	19095442	-13.4	1.95904
		4	50256330	11685161	-13.3	14	529.7	19095442	-13.3	1.14613
		5	50256328	11648801	-13.2	36	487.6	19095442	-13.2	1.5563
		6	50243402	44560801	-13.2	450	518	18554908	-13.2	2.65321
		7	50255977	44571381	-13.1	6	487.6	19095442	-13.1	0.778151
		8	50256169	25195002	-12.9	10	501.6	19095442	-12.9	1
		9	50256118	44571526	-12.9	132	501.6	19095442	-12.9	2.12057
		10	50256117	44571525	-12.9	199	501.6	19095442	-12.9	2.29885
		11	50256270	44571639	-12.9	339	473.6	19095442	-12.9	2.5302
		12	50243305	44560741	-12.9	2200	508	18554908	-12.9	3.34242
		13	50256116	44571524	-12.8	97	489.6	19095442	-12.8	1.98677
		14	50256073	44571483	-12.8	556	605	19095442	-12.8	2.74507
		15	50243599	11620502	-12.3	21	514.4	19095442	-12.3	1.32222
		16	50256012	11677212	-12.6	14	473.6	19095442	-12.6	1.14613
		17	50256072	44571482	-12.6	56	562.9	19095442	-12.6	1.74819
		18	50256574	44571903	-12.4	311	489.6	19095443	-12.4	2.49276
		19	50256669	44572000	-12.3	6	531.6	19095443	-12.3	0.778151
		20	50243640	44560949	-10.6	4500	501.6	18554908	-10.6	3.65321
		21	50243352	44560767	-12.3	270	614	18554908	-12.3	2.43136
		22	50255975	44571380	-10.5	273	598.4	19095442	-10.5	2.43616
		23	50255976	11663969	-10.5	224	548.8	19095442	-10.5	2.35025
		24	50256269	44571638	-12.7	1773	459.5	19095442	-12.7	3.24871
		25	50256168	11592021	-12.1	106	545.6	19095442	-12.1	2.02531
		26	50256522	44571856	-12	123	515.5	19095443	-12	2.08991
		27	50243400	44560799	-12	420	468.9	18554908	-12	2.62325
		28	50243446	44560821	-12	580	525	18554908	-12	2.76343
		29	50243642	44560951	-12	30000	459.5	18554908	-12	4.47712
		30	50243643	44560952	-12	100000	480	18554908	-12	5
		31	50256621	11634807	-11.9	79	505.6	19095443	-11.9	1.89763
		32	50243678	44560979	-11.9	120	449.5	18554908	-11.9	2.07918
		33	27737	25218530	-11.9	143	455.5	19138846	-11.9	2.15534
		34	50243600	44560920	-11.9	1600	513.4	18554908	-11.9	3.20412
		35	50256441	44571788	-10.7	387	447.5	19095443	-10.7	2.58771
		36	50256443	11705018	-11.4	39	447.5	19095443	-11.4	1.59106
		37	50256711	44572041	-11.8	24	553.6	19095443	-11.8	1.38021
		38	50256576	11670135	-11.8	451	477.6	19095443	-11.8	2.65418
		39	50243488	44560841	-11.8	1300	482.9	18554908	-11.8	3.11394
		40	50243399	44560798	-11.7	390	469.9	18554908	-11.7	2.59106
		41	50243548	44560888	-11.7	860	479.9	18554908	-11.7	2.9345
		42	50243489	44560842	-11.7	3000	483	18554908	-11.7	3.47712
		43	50256444	44571790	-11.6	72	461.6	19095443	-11.6	1.85733
		44	50256520	11605025	-10.4	1427	461.6	19095443	-10.4	3.15442
		45	50243401	44560800	-11.6	430	455.9	18554908	-11.6	2.63347
		46	50243306	44560742	-11.6	700	483.9	18554908	-11.6	2.8451
		47	27731	25218524	-11.6	8	561.7	19138846	-11.6	0.90309
		48	27739	25218532	-11.5	19	483.6	19138846	-11.5	1.27875
		49	27740	25218533	-11.5	13	495.6	19138846	-11.5	1.11394
		50	27734	25218527	-11.5	7	549.6	19138846	-11.5	0.845098
		51	27735	25218528	-11.5	13	567.6	19138846	-11.5	1.11394
		52	50256521	11576252	-11.8	23	461.6	19095443	-11.8	1.36173
		53	50256622	11698844	-11.4	95	491.6	19095443	-11.4	1.97772
		54	50243601	44593412	-11.4	120	473.6	18554908	-11.4	2.07918
		55	50243354	44560769	-11.4	360	494	18554908	-11.4	2.5563
		56	50243447	44560822	-11.4	600	467.9	18554908	-11.4	2.77815
		57	50243444	44560819	-11.4	520	425.9	18554908	-11.4	2.716
		58	50243641	44560950	-11.4	4900	481.5	18554908	-11.4	3.6902
		59	27729	25218522	-11.4	10	531.6	19138846	-11.4	1
		60	50135568	44354456	-11.3	23	472.4	14592521	-11.3	1.36173
		61	50243677	24894011	-11.3	230	490.3	18554908	-11.3	2.36173
		62	50243551	44560891	-11.3	100000	494	18554908	-11.3	5
		63	50135567	44354454	-11.3	12	496.4	14592521	-11.3	1.07918
		64	50194373	44420058	-11.3	100000	530.3	16942879	-11.3	5
		65	50243353	44560768	-11.2	280	467.9	18554908	-11.2	2.44716
		66	50243679	44560980	-11.2	5000	457.4	18554908	-11.2	3.69897
		67	27741	25218534	-11.2	49	497.6	19138846	-11.2	1.6902
		68	27743	25218536	-11.2	4	513.6	19138846	-11.2	0.60206
		69	50256267	44571636	-11.1	732	489.6	19095442	-11.1	2.86451
		70	50243445	44560820	-11.1	570	411.8	18554908	-11.1	2.75587
		71	50242847	44560390	-11.1	1600	455.8	18554908	-11.1	3.20412
		72	27730	25218523	-11.1	3	561.7	19138846	-11.1	0.477121
		73	50256523	44571857	-11.6	114	475.6	19095443	-11.6	2.0569
		74	50135566	44354283	-11	2880	427.4	14592521	-11	3.45939
		75	50149302	9910878	-11	90	436.4	15214781	-11	1.95424
		76	50135560	44354455	-11	10	442.4	14592521	-11	1
		77	50135553	44354829	-11	2	462.8	14592521	-11	0.30103
		78	27728	25218521	-11	506	473.5	19138846	-11	2.70415
		79	50256331	44571691	-11	1147	487.5	19095442	-11	3.05956
		80	27725	24824744	-10.9	73	494	19138846	-10.9	1.86332
		81	50256710	44572040	-10.8	16	539.6	19095443	-10.8	1.20412
		82	50135564	44354362	-10.8	167	428.4	14592521	-10.8	2.22272
		83	50174366	11662261	-10.8	79.43	444.7	16190745	-10.8	1.89998
		84	27727	25218520	-10.8	542	455.5	19138846	-10.8	2.734
		85	50135557	44354301	-10.8	4	456.4	14592521	-10.8	0.60206
		86	50135565	44354844	-10.8	2	458.4	14592521	-10.8	0.30103
		87	27733	25218526	-10.8	15	549.6	19138846	-10.8	1.17609
		88	50256071	44571481	-10.7	13	523.6	19095442	-10.7	1.11394
		89	50256573	11576510	-11.8	9	475.6	19095443	-11.8	0.954243
		90	50196903	134142493	-10.7	200	471.9	27624527	-10.7	2.30103
		91	50149318	9852776	-10.7	90	667.4	15214781	-10.7	1.95424
		92	50256620	11547703	-12.2	44	491.6	19095443	-12.2	1.64345
		93	50149308	9932721	-10.6	450	436.4	15214781	-10.6	2.65321
		94	50149316	9846068	-10.6	2500	440.3	15214781	-10.6	3.39794
		95	50149309	11981200	-10.6	700	600.5	15214781	-10.6	2.8451
		96	50256623	44571952	-9.6	2457	463.5	19095443	-9.6	3.39041
		97	50256667	44571998	-11	17	491.6	19095443	-11	1.23045
		98	50256268	44571637	-10.5	720	431.5	19095442	-10.5	2.85733
		99	50135549	44354408	-10.5	250	440.3	14592521	-10.5	2.39794
		100	50149306	9869712	-10.5	140	479.4	15214781	-10.5	2.14613
		101	50243351	44560766	-10.5	4200	494	18554908	-10.5	3.62325
		102	50243598	44560919	-10.5	100000	494	18554908	-10.5	5
		103	50149311	657141	-10.5	74	586.5	15214781	-10.5	1.86923
		104	50256668	44571999	-12.1	17	503.6	19095443	-12.1	1.23045
		105	50174403	11704371	-10.4	158.49	415.7	16190745	-10.4	2.2
		106	50135559	44354099	-10.4	13	441.3	14592521	-10.4	1.11394
		107	50149304	9807339	-10.4	120	541.5	15214781	-10.4	2.07918
		108	50174397	11596515	-10.3	60	402.2	16190745	-10.3	1.77815
		109	50149303	657140	-10.3	1300	422.3	15214781	-10.3	3.11394
		110	50243680	44560981	-10.3	1200	435.4	18554908	-10.3	3.07918
		111	27736	25218529	-10.3	1067	441.5	19138846	-10.3	3.02816
		112	50149300	9869759	-10.3	1200	480.4	15214781	-10.3	3.07918
		113	50149298	9957215	-10.3	1800	490.3	15214781	-10.3	3.25527
		114	50194380	44420050	-10.3	320	530.3	16942879	-10.3	2.50515
		115	50194370	44420032	-10.3	720	555.9	16942879	-10.3	2.85733
		116	50243490	44560843	-10.2	100000	443.9	18554908	-10.2	5
		117	50136434	44358402	-10.2	300	364.4	14643331	-10.2	2.47712
		118	50136449	44358038	-10.2	1500	387.4	14643331	-10.2	3.17609
		119	50174382	11689971	-10.2	2000	406.2	16190745	-10.2	3.30103
		120	50149310	9931451	-10.2	41000	411.8	15214781	-10.2	4.61278
		121	50174379	10070301	-10.2	52.48	412.8	16190745	-10.2	1.71999
		122	50135550	9954417	-10.2	10	430.8	14592521	-10.2	1
		123	50135555	44354084	-10.2	78	430.8	14592521	-10.2	1.89209
		124	50136423	44358224	-10.2	120	430.9	14643331	-10.2	2.07918
		125	50149307	9889807	-10.2	2200	447.4	15214781	-10.2	3.34242
		126	50136441	44358239	-10.2	160	486.9	21788139	-10.2	2.20412
		127	50194382	44420045	-10.2	90000	516.2	16942879	-10.2	4.95424
		128	27732	25218525	-10.2	28	561.7	19138846	-10.2	1.44716
		129	50194374	44420034	-10.2	470	572.4	16942879	-10.2	2.6721
		130	50194368	44420012	-10.2	51000	591.9	16942879	-10.2	4.70757
		131	50194372	44420035	-10.2	1600	605.9	16942879	-10.2	3.20412
		132	50174380	44404073	-10.1	200	400.6	16190745	-10.1	2.30103
		133	50135562	44354446	-10.1	3	423.3	14592521	-10.1	0.477121
		134	50065953	10574415	-10.1	260	425.9	9685232	-10.1	2.41497
		135	35346	444746	-10.1	205	443.9	9685232	-10.1	2.31175
		136	50133442	44342475	-10.1	5	514.9	14505637	-10.1	0.69897
		137	50256167	44571563	-10.1	17000	517.6	19095442	-10.1	4.23045
		138	50246787	44563482	-10.1	1500	550.3	18723356	-10.1	3.17609
		139	27747	25207863	-10.1	3	589.7	19138846	-10.1	0.477121
		140	50194363	44420009	-10	940	558.3	16942879	-10	2.97313
		141	50136443	44357872	-10	120	333.4	21788139	-10	2.07918
		142	50136448	44357938	-10	61	353.8	14643331	-10	1.78533
		143	50136450	44358151	-10	88	353.8	14643331	-10	1.94448
		144	50136430	44357925	-10	99	353.8	14643331	-10	1.99564
		145	50136442	44357933	-10	240	353.8	14643331	-10	2.38021
		146	50136424	44358204	-10	83	371.8	14643331	-10	1.91908
		147	50174368	11625371	-10	190	395.2	16190745	-10	2.27875
		148	50174375	9887086	-10	60.26	397.8	16190745	-10	1.78003
		149	50196901	10023952	-10	30000	400.7	27624527	-10	4.47712
		150	50135563	44354322	-10	16	403.3	14592521	-10	1.20412
		151	50135561	44354370	-10	11	426.4	14592521	-10	1.04139
		152	50242848	44560391	-10	100000	456.8	18554908	-10	5
		153	50194364	44420004	-10	170	489.4	16942879	-10	2.23045
		154	50194384	44420031	-10	100000	503.5	16942879	-10	5
		155	50194379	44420028	-10	100000	519.5	16942879	-10	5
		156	50256442	44571789	-9.9	1138	461.6	19095443	-9.9	3.05614
		157	50174402	11530352	-9.9	3467.37	347.8	16190745	-9.9	3.54
		158	50136439	44358150	-9.9	1600	353.8	14643331	-9.9	3.20412
		159	50382963	70681565	-9.9	1300	392.4	22229710	-9.9	3.11394
		160	50135552	44354350	-9.9	17	412.8	14592521	-9.9	1.23045
		161	50174369	9823537	-9.9	250	421.8	16190745	-9.9	2.39794
		162	50136446	445459	-9.9	45	425.9	14643331	-9.9	1.65321
		163	50135551	44354348	-9.9	39	504.2	14592521	-9.9	1.59106
		164	50320329	46890747	-9.9	42	515.4	20493691	-9.9	1.62325
		165	50194385	44420019	-9.9	70000	533.4	16942879	-9.9	4.8451
		166	50194383	44420006	-9.9	980	541.9	16942879	-9.9	2.99123
		167	50256391	44571742	-9.8	970	546.6	19095442	-9.8	2.98677
		168	50256575	11547169	-9.8	4467	463.5	19095443	-9.8	3.65002
		169	50136417	44358094	-9.8	180	344.4	14643331	-9.8	2.25527
		170	50136438	44358108	-9.8	2500	347.4	14643331	-9.8	3.39794
		171	50174399	11638817	-9.8	35000	348.2	16190745	-9.8	4.54407
		172	50136428	44357937	-9.8	57	353.8	14643331	-9.8	1.75587
		173	50136416	44358155	-9.8	99	353.8	14643331	-9.8	1.99564
		174	50136440	44357874	-9.8	30	398.3	14643331	-9.8	1.47712
		175	35352	44473124	-9.8	160	412.8	18952447	-9.8	2.20412
		176	50174396	11655377	-9.8	446.68	452.7	16190745	-9.8	2.65
		177	27738	25218531	-9.8	87	469.5	19138846	-9.8	1.93952
		178	50243491	44560844	-9.8	7000	504	18554908	-9.8	3.8451
		179	50194381	44420036	-9.8	1300	537.9	16942879	-9.8	3.11394
		180	50136414	44357873	-9.7	120	337.3	14643331	-9.7	2.07918
		181	50136451	21974595	-9.7	25	353.8	14643331	-9.7	1.39794
		182	50136444	44357919	-9.7	305	367.8	14643331	-9.7	2.4843
		183	35349	44473122	-9.7	63	394.8	18952447	-9.7	1.79934
		184	50135556	44354349	-9.7	20	408.4	14592521	-9.7	1.30103
		185	50158275	44389158	-9.7	1600	454	15603973	-9.7	3.20412
		186	50149313	9913927	-9.7	250	501.2	15214781	-9.7	2.39794
		187	50194366	44420013	-9.7	51000	523.9	16942879	-9.7	4.70757
		188	50194367	44420038	-9.7	10000	533.5	16942879	-9.7	4
		189	50194377	44420037	-9.7	51000	537.9	16942879	-9.7	4.70757
		190	50194376	44420053	-9.7	710	544.3	16942879	-9.7	2.85126
		191	50194369	44420008	-9.7	24000	586.4	16942879	-9.7	4.38021
		192	27744	25218537	-9.7	7	595.7	19138846	-9.7	0.845098
		193	50256712	44572042	-12.2	73	581.7	19095443	-12.2	1.86332
		194	50136418	44357907	-9.6	160	319.4	14643331	-9.6	2.20412
		195	50136433	44358173	-9.6	1200	334.4	14643331	-9.6	3.07918
		196	34110	44263485	-9.6	14180	345.3	26708111	-9.6	4.15168
		197	24361	21906826	-9.6	132	380.2	17095214	-9.6	2.12057
		198	50133429	44342462	-9.6	10.9	454.9	14505637	-9.6	1.03743
		199	27726	25138286	-9.6	7	505.6	19138846	-9.6	0.845098
		200	50146091	44323099	-9.6	2380	513.5	26708111	-9.6	3.37658
		201	27746	25218539	-9.6	4	577.7	19138846	-9.6	0.60206
		202	50174378	11681381	-9.5	120	324.7	16190745	-9.5	2.07918
		203	50136445	9840862	-9.5	25	339.8	14643331	-9.5	1.39794
		204	50136437	10125909	-9.5	44	339.8	14643331	-9.5	1.64345
		205	50136447	44357926	-9.5	47	339.8	14643331	-9.5	1.6721
		206	50136413	44358344	-9.5	6400	349.2	14643331	-9.5	3.80618
		207	50136435	10043666	-9.5	105	353.8	14643331	-9.5	2.02119
		208	35340	44473114	-9.5	1200	354.8	18952447	-9.5	3.07918
		209	50174374	11617637	-9.5	158.49	371.1	16190745	-9.5	2.2
		210	50136432	44358070	-9.5	5300	377.4	21788139	-9.5	3.72428
		211	35350	44473123	-9.5	48	394.8	18952447	-9.5	1.68124
		212	35629	44520835	-9.5	1100	398.8	18434170	-9.5	3.04139
		213	50136429	10342899	-9.5	140	434.9	14643331	-9.5	2.14613
		214	24381	10412910	-9.5	399	480.9	17095214	-9.5	2.60097
		215	50246751	44563456	-9.5	59000	496.2	18723356	-9.5	4.77085
		216	50194371	44420044	-9.5	100000	517.5	16942879	-9.5	5
		217	27745	25218538	-9.5	4	589.7	19138846	-9.5	0.60206
		218	35341	44473115	-9.4	900	336.8	18952447	-9.4	2.95424
		219	24363	21906861	-9.4	41	345.8	17095214	-9.4	1.61278
		220	50146082	44323085	-9.4	13780	361.3	26708111	-9.4	4.13925
		221	50065954	10248548	-9.4	51	369.8	16945526	-9.4	1.70757
		222	50174386	11717932	-9.4	11000	384.2	16190745	-9.4	4.04139
		223	50320318	46891446	-9.4	76	386.8	20493691	-9.4	1.88081
		224	50158295	44389211	-9.4	54	393.9	15603973	-9.4	1.73239
		225	24371	10126682	-9.4	237	397.8	17095214	-9.4	2.37475
		226	50065964	10692328	-9.4	1700	399.9	9685232	-9.4	3.23045
		227	50174373	11697060	-9.4	150	403.6	16190745	-9.4	2.17609
		228	50174384	11704135	-9.4	89.13	405.1	16190745	-9.4	1.95002
		229	35353	25147540	-9.4	20	412.8	18952447	-9.4	1.30103
		230	35351	10024693	-9.4	36	412.8	18952447	-9.4	1.5563
		231	50065944	10764258	-9.4	110	414.3	9685232	-9.4	2.04139
		232	50136425	44358036	-9.4	110	430.9	14643331	-9.4	2.04139
		233	50136436	44358209	-9.4	140	430.9	14643331	-9.4	2.14613
		234	50133430	44342751	-9.4	11	469.9	14505637	-9.4	1.04139
		235	50246631	6243382	-9.4	55000	472.2	18723356	-9.4	4.74036
		236	50174364	12042764	-9.4	2000	473.7	16190745	-9.4	3.30103
		237	39807	52939985	-9.4	6	483	10980448	-9.4	0.778151
		238	27742	25218535	-9.4	10	501.6	19138846	-9.4	1
		239	50136421	44358159	-9.3	1060	319.4	14643331	-9.3	3.02531
		240	50174389	9547901	-9.3	22.91	338.7	16190745	-9.3	1.36003
		241	50136415	44358107	-9.3	1700	349.4	14643331	-9.3	3.23045
		242	50174393	11501193	-9.3	10000	350.7	16190745	-9.3	4
		243	50174392	11646046	-9.3	800	352.7	16190745	-9.3	2.90309
		244	50065967	10807976	-9.3	430	353.4	9685232	-9.3	2.63347
		245	35342	44473116	-9.3	8500	356.8	18952447	-9.3	3.92942
		246	35345	44473119	-9.3	68	376.8	18952447	-9.3	1.83251
		247	50320319	11675427	-9.3	52	386.8	20493691	-9.3	1.716
		248	50065948	10524239	-9.3	210	386.8	9685232	-9.3	2.32222
		249	50174385	44404074	-9.3	300	396.2	16190745	-9.3	2.47712
		250	50065960	10668660	-9.3	1800	399.9	9685232	-9.3	3.25527
		251	50065958	10763491	-9.3	8700	399.9	9685232	-9.3	3.93952
		252	24382	10024993	-9.3	75	417.9	17095214	-9.3	1.87506
		253	24376	10002122	-9.3	103	418.9	17095214	-9.3	2.01284
		254	50320326	46891565	-9.3	30	425.3	20493691	-9.3	1.47712
		255	24390	10310138	-9.3	66	427.9	17095214	-9.3	1.81954
		256	50320330	10288369	-9.3	56	452.3	20493691	-9.3	1.74819
		257	50320328	46891567	-9.3	40	455.4	20493691	-9.3	1.60206
		258	50246630	5869058	-9.3	20000	458.2	18723356	-9.3	4.30103
		259	50246632	25141413	-9.2	260	500.2	18723356	-9.2	2.41497
		260	50246788	6063194	-9.2	420	486.2	18723356	-9.2	2.62325
		261	50158237	44389095	-9.2	210	341.8	15603973	-9.2	2.32222
		262	50320316	11508600	-9.2	160	352.4	20493691	-9.2	2.20412
		263	50174404	11638911	-9.2	510	352.7	16190745	-9.2	2.70757
		264	50065951	10641957	-9.2	110	355.8	9685232	-9.2	2.04139
		265	24364	21906847	-9.2	223	359.8	17095214	-9.2	2.3483
		266	50065957	10571291	-9.2	1700	371.8	9685232	-9.2	3.23045
		267	50065961	9820849	-9.2	330	372.8	9685232	-9.2	2.51851
		268	50065962	10572026	-9.2	170	383.4	9685232	-9.2	2.23045
		269	50065965	9843900	-9.2	82	399.9	27624527	-9.2	1.91381
		270	50065963	10787480	-9.2	6500	405.9	9685232	-9.2	3.81291
		271	24373	10432087	-9.2	79	416.9	17095214	-9.2	1.89763
		272	50158297	44389212	-9.2	1400	439.9	15603973	-9.2	3.14613
		273	24380	10097037	-9.2	140	488.9	17095214	-9.2	2.14613
		274	50149207	445383	-9.2	6	503.4	25092521	-9.2	0.778151
		275	50246786	44563481	-9.1	310	534.3	18723356	-9.1	2.49136
		276	50246752	44563460	-9.1	430	502.2	18723356	-9.1	2.63347
		277	50136419	44358343	-9.1	1370	335.2	14643331	-9.1	3.13672
		278	50065968	10830616	-9.1	400	335.4	9685232	-9.1	2.60206
		279	50158306	44389128	-9.1	340	342.8	15603973	-9.1	2.53148
		280	50158254	11337304	-9.1	30	358.8	15603973	-9.1	1.47712
		281	50320315	11610354	-9.1	57	368.8	20493691	-9.1	1.75587
		282	50158274	44389115	-9.1	99	377.9	15603973	-9.1	1.99564
		283	35347	44473120	-9.1	810	406.8	18952447	-9.1	2.90849
		284	35631	44520839	-9.1	7400	406.9	18434170	-9.1	3.86923
		285	50158251	44389150	-9.1	1300	413.9	15603973	-9.1	3.11394
		286	50320324	46891563	-9.1	56	423.3	20493691	-9.1	1.74819
		287	50136420	44358198	-9.1	130	430.9	14643331	-9.1	2.11394
		288	50320325	46891564	-9.1	54	437.3	20493691	-9.1	1.73239
		289	50320327	46891566	-9.1	59	439.3	20493691	-9.1	1.77085
		290	50065955	10670940	-9.1	97	444.3	9685232	-9.1	1.98677
		291	50158319	44389138	-9.1	950	462	15603973	-9.1	2.97772
		292	50320331	46871848	-9.1	17	467.4	20493691	-9.1	1.23045
		293	50246633	5897979	-9.1	18000	514.3	18723356	-9.1	4.25527
		294	50133446	44342585	-9.1	109	538.8	14505637	-9.1	2.03743
		295	50246785	44563480	-9	450	518.3	18723356	-9	2.65321
		296	50174390	11507903	-9	10000	313.7	16190745	-9	4
		297	50174372	11544287	-9	64.57	320.7	16190745	-9	1.81003
		298	50174367	11544848	-9	700	351.7	16190745	-9	2.8451
		299	50065949	10498436	-9	220	355.8	9685232	-9	2.34242
		300	35343	44473117	-9	800	356.8	18952447	-9	2.90309
		301	50158293	44389137	-9	1600	362.9	15603973	-9	3.20412
		302	50065956	10713882	-9	4700	365.4	9685232	-9	3.6721
		303	50065945	10714181	-9	260	369.8	9685232	-9	2.41497
		304	50194410	44419275	-9	49	385.2	16945526	-9	1.6902
		305	50065950	10596277	-9	680	385.8	9685232	-9	2.83251
		306	50158314	44389136	-9	1500	432.9	15603973	-9	3.17609
		307	50174363	11712359	-9	10000	462.8	16190745	-9	4
		308	24378	10096946	-9	709	487	17095214	-9	2.85065
		309	50133434	44342512	-9	65	538.8	14505637	-9	1.81291
		310	50133437	44342540	-9	104	538.8	14505637	-9	2.01703
		311	50194375	16049840	-9	630	557.3	16942879	-9	2.79934
		312	50194365	44420056	-9	440	572.4	16942879	-9	2.64345
		313	50065943	10546217	-8.9	140	356.8	9685232	-8.9	2.14613
		314	50158238	657108	-8.9	570	363.8	15603973	-8.9	2.75587
		315	50158313	44389068	-8.9	2100	363.8	15603973	-8.9	3.32222
		316	50065952	10618838	-8.9	440	365.4	9685232	-8.9	2.64345
		317	50320322	46891505	-8.9	1200	374.8	20493691	-8.9	3.07918
		318	24387	10287292	-8.9	17	383.8	17095214	-8.9	1.23045
		319	50158242	44389107	-8.9	370	391.9	15603973	-8.9	2.5682
		320	24372	10476254	-8.9	135	402.9	17095214	-8.9	2.13033
		321	50158263	44389129	-8.9	530	405.9	15603973	-8.9	2.72428
		322	35348	44473121	-8.9	590	406.8	18952447	-8.9	2.77085
		323	50320321	11611218	-8.9	18	409.3	20493691	-8.9	1.25527
		324	50320323	46891506	-8.9	1500	409.3	20493691	-8.9	3.17609
		325	50158303	44389198	-8.9	49	411.9	15603973	-8.9	1.6902
		326	24369	10024898	-8.9	84	415.9	17095214	-8.9	1.92428
		327	24370	9980551	-8.9	63	438.3	17095214	-8.9	1.79934
		328	24377	10026604	-8.9	121	446.9	17095214	-8.9	2.08279
		329	24379	11754770	-8.9	104	476.9	17095214	-8.9	2.01703
		330	50194378	44420016	-8.9	100000	523.9	16942879	-8.9	5
		331	50133432	44342320	-8.9	13	538.8	14505637	-8.9	1.11394
		332	35338	44473112	-8.8	440	326.8	18952447	-8.8	2.64345
		333	50194412	15991546	-8.8	319	332.8	16945526	-8.8	2.50379
		334	35339	44473113	-8.8	320	340.8	18952447	-8.8	2.50515
		335	50065966	10593451	-8.8	1700	342.8	9685232	-8.8	3.23045
		336	50174387	11717336	-8.8	2951.21	354.2	16190745	-8.8	3.47
		337	50158316	44389110	-8.8	1500	356.8	15603973	-8.8	3.17609
		338	50065946	11792764	-8.8	6800	358.8	9685232	-8.8	3.83251
		339	35630	44520838	-8.8	2500	360.8	18434170	-8.8	3.39794
		340	50174388	11682128	-8.8	208.93	366.7	16190745	-8.8	2.32
		341	50320320	46891504	-8.8	260	369.8	20493691	-8.8	2.41497
		342	50320317	46891445	-8.8	40	374.8	20493691	-8.8	1.60206
		343	50174381	11553117	-8.8	50	400.7	16190745	-8.8	1.69897
		344	50174370	11689970	-8.8	1550	406.2	16190745	-8.8	3.19033
		345	50194411	44419250	-8.8	5	410.3	16945526	-8.8	0.69897
		346	24375	10094246	-8.8	150	430.9	17095214	-8.8	2.17609
		347	24367	10478142	-8.8	48	435.9	17095214	-8.8	1.68124
		348	50194420	44419249	-8.8	23	499.2	16945526	-8.8	1.36173
		349	50133439	44342459	-8.8	79	504.4	14505637	-8.8	1.89763
		350	50133438	9958633	-8.8	4	530	14505637	-8.8	0.60206
		351	50133441	44342489	-8.8	15	538.8	14505637	-8.8	1.17609
		352	50158298	44389051	-8.7	250	362.8	15603973	-8.7	2.39794
		353	50194415	44419274	-8.7	9	367.2	16945526	-8.7	0.954243
		354	50194414	44419237	-8.7	17	375.9	16945526	-8.7	1.23045
		355	50158273	44389217	-8.7	250	379.8	15603973	-8.7	2.39794
		356	50174398	11717909	-8.7	510	383.2	16190745	-8.7	2.70757
		357	50174391	10126531	-8.7	420	387.6	16190745	-8.7	2.62325
		358	50158244	44389053	-8.7	660	387.9	15603973	-8.7	2.81954
		359	50158281	44389224	-8.7	9700	390.9	15603973	-8.7	3.98677
		360	24395	10194504	-8.7	44	413.9	17095214	-8.7	1.64345
		361	24383	10002061	-8.7	84	417.9	17095214	-8.7	1.92428
		362	50194417	44419238	-8.7	31	420.3	16945526	-8.7	1.49136
		363	24389	10094429	-8.7	60	433.9	17095214	-8.7	1.77815
		364	7460	5280343	-8.6	4800	302.2	25092521	-8.6	3.68124
		365	50174377	11709609	-8.6	970	325.1	16190745	-8.6	2.98677
		366	35636	10404475	-8.6	250	331.8	18434170	-8.6	2.39794
		367	35638	44520845	-8.6	440	332.7	18434170	-8.6	2.64345
		368	35626	44520834	-8.6	2600	344.8	18434170	-8.6	3.41497
		369	35624	44520832	-8.6	3600	344.8	18434170	-8.6	3.5563
		370	50194423	44419269	-8.6	197	351.3	16945526	-8.6	2.29447
		371	50158284	44389048	-8.6	1600	356.8	15603973	-8.6	3.20412
		372	50158289	44389049	-8.6	1900	356.8	15603973	-8.6	3.27875
		373	50194424	44419247	-8.6	390	361.8	16945526	-8.6	2.59106
		374	50194413	44419246	-8.6	577	361.8	16945526	-8.6	2.76118
		375	35634	44520842	-8.6	2100	375.8	18434170	-8.6	3.32222
		376	50158266	44389159	-8.6	340	381.9	15603973	-8.6	2.53148
		377	50174362	11632368	-8.6	160	382.7	16190745	-8.6	2.20412
		378	50158255	44389174	-8.6	30	391.9	15603973	-8.6	1.47712
		379	50158307	44389142	-8.6	210	391.9	15603973	-8.6	2.32222
		380	35633	44520840	-8.6	340	398.8	18434170	-8.6	2.53148
		381	24392	10477093	-8.6	44	417.9	17095214	-8.6	1.64345
		382	24399	24901660	-8.6	12	419.9	17095214	-8.6	1.07918
		383	24394	10477191	-8.6	29	419.9	17095214	-8.6	1.4624
		384	24396	24901657	-8.6	40	419.9	17095214	-8.6	1.60206
		385	50174405	11633152	-8.6	150	420.7	16190745	-8.6	2.17609
		386	24385	10002440	-8.6	7	424.3	17095214	-8.6	0.845098
		387	50158278	44389133	-8.6	12	427.9	15603973	-8.6	1.07918
		388	24374	10410468	-8.6	161	430.9	17095214	-8.6	2.20683
		389	50158271	44389130	-8.6	210	434	15603973	-8.6	2.32222
		390	50158302	44389072	-8.6	930	435.9	15603973	-8.6	2.96848
		391	24388	10096162	-8.6	38	468.4	17095214	-8.6	1.57978
		392	50246678	44563395	-8.6	45000	504.3	18723356	-8.6	4.65321
		393	50133440	44342602	-8.6	2	504.4	14505637	-8.6	0.30103
		394	50133431	44342474	-8.6	8	504.4	14505637	-8.6	0.90309
		395	35621	44520830	-8.5	6200	314.8	18434170	-8.5	3.79239
		396	50194422	44419268	-8.5	806	316.8	16945526	-8.5	2.90634
		397	50194421	44419235	-8.5	2310	341.4	16945526	-8.5	3.36361
		398	50158270	44389127	-8.5	330	342.8	15603973	-8.5	2.51851
		399	50174406	11631588	-8.5	15000	346.3	16190745	-8.5	4.17609
		400	50158294	44389079	-8.5	150	347.8	15603973	-8.5	2.17609
		401	50174376	11508526	-8.5	850	348.7	16190745	-8.5	2.92942
		402	35627	44520836	-8.5	3200	348.8	18434170	-8.5	3.50515
		403	50158291	44389089	-8.5	550	355.8	15603973	-8.5	2.74036
		404	50158253	44389105	-8.5	320	361.9	15603973	-8.5	2.50515
		405	35628	44520837	-8.5	420	365.2	18434170	-8.5	2.62325
		406	50158245	44389114	-8.5	55	365.8	15603973	-8.5	1.74036
		407	50158260	44389165	-8.5	260	377.8	15603973	-8.5	2.41497
		408	50158282	44389149	-8.5	1100	386.8	15603973	-8.5	3.04139
		409	24386	10430450	-8.5	26	389.9	17095214	-8.5	1.41497
		410	50158283	44389197	-8.5	32	405.9	15603973	-8.5	1.50515
		411	24398	24901659	-8.5	21	419.9	17095214	-8.5	1.32222
		412	50430005	11669698	-8.5	2500	456.4	23395662	-8.5	3.39794
		413	35622	10042315	-8.4	900	330.8	18434170	-8.4	2.95424
		414	50174400	11681504	-8.4	2150	332.3	16190745	-8.4	3.33244
		415	35623	44520831	-8.4	5800	344.8	18434170	-8.4	3.76343
		416	50158265	44389077	-8.4	8400	376.8	15603973	-8.4	3.92428
		417	50133445	91932641	-8.4	692	379.8	14505637	-8.4	2.84011
		418	50158241	44389141	-8.4	320	385.8	15603973	-8.4	2.50515
		419	50133444	44342348	-8.4	9.1	406.9	14505637	-8.4	0.959041
		420	24368	10433988	-8.4	63	451.9	17095214	-8.4	1.79934
		421	35637	44520844	-8.3	4400	331.8	18434170	-8.3	3.64345
		422	35632	44520841	-8.3	3300	348.8	18434170	-8.3	3.51851
		423	50158269	44389092	-8.3	9600	348.8	15603973	-8.3	3.98227
		424	50174383	11559416	-8.3	933.25	353.2	16190745	-8.3	2.97
		425	50174401	11508622	-8.3	7000	353.2	16190745	-8.3	3.8451
		426	50158272	10237241	-8.3	120	371.8	15603973	-8.3	2.07918
		427	50158268	44389218	-8.3	260	375.8	15603973	-8.3	2.41497
		428	50158239	44389213	-8.3	550	379.8	15603973	-8.3	2.74036
		429	50194418	44419276	-8.3	90	401.7	16945526	-8.3	1.95424
		430	24365	10250606	-8.3	50	403.9	17095214	-8.3	1.69897
		431	50158258	44389207	-8.3	5000	404.9	15603973	-8.3	3.69897
		432	50158299	44389162	-8.3	1100	405.9	15603973	-8.3	3.04139
		433	24397	24901658	-8.3	27	419.9	17095214	-8.3	1.43136
		434	50133443	44342460	-8.3	7.88	420.9	14505637	-8.3	0.896526
		435	24393	10095464	-8.3	2	454.3	17095214	-8.3	0.30103
		436	35617	44520826	-8.2	1600	300.7	18434170	-8.2	3.20412
		437	50158304	44389069	-8.2	55	333.8	15603973	-8.2	1.74036
		438	50158262	44389200	-8.2	210	337.8	15603973	-8.2	2.32222
		439	35635	44520843	-8.2	1700	345.8	18434170	-8.2	3.23045
		440	50158288	44389056	-8.2	120	351.8	15603973	-8.2	2.07918
		441	24391	10250607	-8.2	21	403.9	17095214	-8.2	1.32222
		442	50158256	44389108	-8.2	410	404.9	15603973	-8.2	2.61278
		443	50158267	44389169	-8.2	1200	406.9	15603973	-8.2	3.07918
		444	50158250	44389134	-8.1	570	309.7	15603973	-8.1	2.75587
		445	50158296	44389094	-8.1	170	319.8	15603973	-8.1	2.23045
		446	50158235	44389057	-8.1	1900	347.7	15603973	-8.1	3.27875
		447	50158286	44389223	-8.1	210	347.8	15603973	-8.1	2.32222
		448	50158248	44389061	-8.1	130	349.8	15603973	-8.1	2.11394
		449	50158280	44389080	-8.1	510	349.8	15603973	-8.1	2.70757
		450	50174371	11574224	-8.1	537.03	369.2	16190745	-8.1	2.73
		451	50158305	44389208	-8.1	430	375.8	15603973	-8.1	2.63347
		452	50158285	44389203	-8.1	4600	376.8	15603973	-8.1	3.66276
		453	50158249	11451740	-8.1	16	377.9	15603973	-8.1	1.20412
		454	50158312	44389059	-8.1	410	383.8	15603973	-8.1	2.61278
		455	24384	10452640	-8.1	28	384.8	17095214	-8.1	1.44716
		456	50158277	44389202	-8.1	150	391.9	15603973	-8.1	2.17609
		457	50158309	44389183	-8.1	3900	391.9	15603973	-8.1	3.59106
		458	50158257	44389126	-8.1	510	392.9	15603973	-8.1	2.70757
		459	50158310	44389173	-8.1	82	419.9	15603973	-8.1	1.91381
		460	24366	10047731	-8.1	163	419.9	17095214	-8.1	2.21219
		461	50246676	6113775	-8.1	11000	528.3	18723356	-8.1	4.04139
		462	50158300	44389090	-8	670	305.8	15603973	-8	2.82607
		463	35618	44520827	-8	1200	314.8	18434170	-8	3.07918
		464	50158259	44389073	-8	470	319.8	15603973	-8	2.6721
		465	50158290	44389078	-8	150	321.8	15603973	-8	2.17609
		466	50158301	44389152	-8	150	337.8	15603973	-8	2.17609
		467	35640	44520847	-8	3100	337.8	18434170	-8	3.49136
		468	50158252	44389170	-8	160	349.8	15603973	-8	2.20412
		469	50158236	44389166	-8	340	361.9	15603973	-8	2.53148
		470	50133436	44342363	-8	15600	363.8	14505637	-8	4.19312
		471	50174395	11689148	-8	300	365.7	16190745	-8	2.47712
		472	50158243	44389210	-8	350	393.9	15603973	-8	2.54407
		473	50174365	11675612	-8	407.38	396.2	16190745	-8	2.61
		474	50133435	10477826	-8	39	407.8	14505637	-8	1.59106
		475	50158292	44389104	-7.9	230	321.8	15603973	-7.9	2.36173
		476	50158287	44389194	-7.9	200	335.8	15603973	-7.9	2.30103
		477	50158318	44389182	-7.9	3000	376.9	15603973	-7.9	3.47712
		478	50158320	44389220	-7.9	210	377.9	15603973	-7.9	2.32222
		479	50174394	11668317	-7.9	1200	393.2	16190745	-7.9	3.07918
		480	50246677	6074176	-7.9	33000	542.3	18723356	-7.9	4.51851
		481	50158317	44389109	-7.8	670	321.8	15603973	-7.8	2.82607
		482	50158247	44389196	-7.8	140	372.8	15603973	-7.8	2.14613
		483	50158315	44389132	-7.8	82	375.9	15603973	-7.8	1.91381
		484	50158308	44389206	-7.8	42	377.9	15603973	-7.8	1.62325
		485	50133433	44342773	-7.8	12.4	392.8	14505637	-7.8	1.09342
		486	50158261	44389148	-7.8	83	407.9	15603973	-7.8	1.91908
		487	50158276	44389172	-7.8	100	407.9	15603973	-7.8	2
		488	50133447	44342362	-7.8	43	461.8	14505637	-7.8	1.63347
		489	50158240	44389177	-7.7	180	351.8	15603973	-7.7	2.25527
		490	50158264	44389171	-7.7	96	359.8	15603973	-7.7	1.98227
		491	50133448	44342377	-7.7	395	373.4	14505637	-7.7	2.5966
		492	50158246	44389146	-7.7	230	407.9	15603973	-7.7	2.36173
		493	50158321	44389055	-7.7	670	419.9	15603973	-7.7	2.82607
		494	50158279	44389140	-7.6	290	351.8	15603973	-7.6	2.4624
		495	50194702	9860102	-7.5	850	265.3	16970395	-7.5	2.92942
		496	50382968	70681566	-7.4	12500	252.7	22229710	-7.4	4.09691
		497	50149237	4692484	-7.3	12500	252.7	10980448	-7.3	4.09691
		498	50182801	447607	-5	670	147.2	16970395	-5	2.82607
		499	50194701	21592099	-4.4	490	134.2	16970395	-4.4	2.6902
